# Supplementary material for: Extensive characterization of Campylobacter jejuni chicken isolates to uncover genes involved in the ability to compete for gut colonization
Source: BMC Microbiol. 2015 May 10;15:97. doi: 10.1186/s12866-015-0433-5 (PMC4425865; doi:10.1186/s12866-015-0433-5)
Supplement: Additional file 1: Table S1. — Describes, for each typed strains, the presence or absence of all 40 genes tested by PCR; In red are the genes missing from the strains and in green the genes present; The last column indicates the CFG cluster identification according to the Canadian database. Table S2. Describes, for each cluster observed in this study, all meta-data available in the Canadian database. [file 12866_2015_433_MOESM1_ESM.xlsx]

## Sheet: Table S1 CGF + metadata
Strain	cj0008 (486bp)	cj0033 (206bp)	cj0035 (541bp)	cj0057 (175bp)	cj0177 (399bp)	cj0181 (486bp)	cj0264 (406bp)	cj0297c (300bp)	cj0298c (198bp)	cj0307 (347bp)	cj0421c (127bp)	cj0483 (612bp)	cj0486 (301bp)	cj0566 (558bp)	cj0569 (399bp)	cj0570 (405bp)	cj0625 (498bp)	cj0728 (296bp)	cj0733 (441bp)	cj0736 (205bp)	cj0755 (101bp)	cj0860 (282bp)	cj0967 (301bp)	cj1134 (152bp)	cj1136 (510bp)	cj1141 (413bp)	cj1294 (160bp)	cj1324 (440bp)	cj1329 (307bp)	cj1334 (462bp)	cj1427c (613bp)	cj1431c (307bp)	cj1439 (307bp)	cj1550c (188bp)	cj1551 (241bp)	cj1552 (222bp)	cj1585 (630bp)	cj1679 (529bp)	cj1721 (415bp)	cj1727c (369bp)	CGF Reference Cluster (90.95.100)
81116	0	0	1	0	0	0	1	1	1	1	1	0	0	0	0	1	1	1	1	1	0	1	1	0	0	0	1	0	0	0	0	0	0	0	0	0	0	0	0	0	904.2.2
81-176	0	1	1	1	0	0	1	1	1	1	1	0	0	0	0	1	1	1	1	1	0	1	1	0	0	0	0	0	0	0	1	0	0	1	1	1	0	0	0	1	735.6.3
A2008a	0	0	1	0	0	0	1	1	1	1	1	0	0	0	0	1	1	1	1	1	0	1	1	1	0	0	1	1	1	1	0	0	0	0	0	0	0	0	0	0	926.2.1
A2008c	0	0	1	0	0	0	1	1	1	1	1	0	0	0	0	1	1	1	1	1	0	1	1	1	0	0	1	1	1	1	0	0	0	0	0	0	0	0	0	0	926.2.1
A2008d	0	0	1	0	0	0	1	1	1	1	1	0	0	0	0	1	1	1	1	1	0	1	1	1	0	0	1	1	1	1	0	0	0	0	0	0	0	0	0	0	926.2.1
B2008a	0	0	1	1	1	1	0	1	1	1	1	0	0	0	0	1	1	1	1	1	1	0	1	1	0	0	1	1	1	1	1	0	0	1	1	1	1	0	0	1	12.1.2
B2008b	0	0	1	1	1	1	0	1	1	1	1	0	0	0	0	1	1	1	1	1	1	0	1	1	0	0	1	1	1	1	1	0	0	1	1	1	1	0	0	1	12.1.2
B2008c	0	0	1	1	1	1	0	1	1	1	1	0	0	0	0	1	1	1	1	1	1	0	1	1	0	0	1	1	1	1	1	0	0	1	1	1	1	0	0	1	12.1.2
C2008b	0	0	1	1	1	0	0	1	1	1	1	0	0	0	0	1	1	1	1	1	1	0	1	1	0	0	1	1	1	1	1	0	0	1	1	0	1	0	0	0	11.4.5
D2008a	1	0	1	1	1	1	1	1	1	1	1	1	1	1	1	1	1	1	1	1	1	0	1	1	1	1	1	1	1	1	0	0	0	1	1	1	1	1	0	0	269.4.1
D2008b	1	0	1	1	1	1	1	1	1	1	1	1	1	1	1	1	1	1	1	1	1	0	1	1	1	1	1	1	1	1	0	0	0	1	1	1	1	1	0	0	269.4.1
E2008b	0	0	1	1	1	1	1	1	1	0	1	1	1	1	1	1	1	1	1	1	1	0	1	1	1	1	1	1	1	1	0	0	0	1	1	1	1	1	1	1	253.4.1
F2008a	0	0	1	1	1	1	1	1	1	0	1	1	1	1	1	1	1	1	1	1	1	0	1	1	1	1	1	1	1	1	0	0	0	1	1	1	1	1	1	1	253.4.1
F2008b	0	0	1	1	1	1	1	1	1	0	1	1	1	1	1	1	1	1	1	1	1	0	1	1	1	1	1	1	1	1	0	0	0	1	1	1	1	1	1	1	253.4.1
F2008c	0	0	1	1	1	1	1	1	1	0	1	1	1	1	1	1	1	1	1	1	1	0	1	1	1	1	1	1	1	1	0	0	0	1	1	1	1	1	1	1	253.4.1
F2008d	0	0	1	1	1	1	1	1	1	0	1	1	1	1	1	1	1	1	1	1	1	0	1	1	1	1	1	1	1	1	0	0	0	1	1	1	1	1	1	1	253.4.1
G2008b	0	0	1	0	0	0	1	0	0	1	1	0	0	0	0	1	1	1	1	1	0	1	1	1	0	0	1	1	1	1	0	0	0	0	0	0	0	0	0	0	923.2.1
H2008a	0	0	1	0	0	0	0	0	0	1	1	0	0	0	0	1	1	0	0	0	0	1	1	0	0	0	1	0	1	1	0	0	0	0	0	0	0	1	0	0	960.3.2
I2008b	0	0	1	0	0	1	0	1	1	1	1	0	0	0	0	0	1	0	0	0	0	1	1	0	0	0	1	0	0	0	0	0	0	0	0	0	0	1	0	0	novel 3
I2008c	0	0	1	0	0	0	0	1	1	1	1	0	0	0	0	1	1	0	0	0	0	1	1	0	0	0	1	0	0	0	0	0	0	1	0	0	0	1	0	0	novel2
J2003a	0	0	1	0	0	0	1	1	1	1	1	0	0	0	0	1	1	1	1	1	0	1	1	0	0	0	1	0	1	1	0	0	0	0	0	0	0	0	0	0	933.4.2
J2003b	0	0	1	0	0	0	1	1	1	1	1	0	0	0	0	1	1	1	1	1	0	1	1	0	0	0	1	0	1	1	0	0	0	0	0	0	0	0	0	0	933.4.2
K2003a	0	0	1	1	1	1	0	1	1	1	1	0	0	0	0	1	1	1	1	1	1	0	1	1	1	1	1	1	1	1	0	0	0	1	1	0	1	1	0	1	27.4.2
K2003b	0	0	1	1	1	1	0	1	1	1	1	0	0	0	0	1	1	1	1	1	1	0	1	1	1	1	1	1	1	1	0	0	0	1	1	0	1	1	0	1	27.4.2
L2003a	0	0	1	0	0	0	1	1	1	1	1	0	0	0	0	1	1	1	1	1	0	1	1	1	0	0	1	1	1	1	0	0	0	0	0	0	0	0	0	0	926.2.1
L2003b	0	0	1	0	0	0	1	1	1	1	1	0	0	0	0	1	1	1	1	1	0	1	1	1	0	0	1	1	1	1	0	0	0	0	0	0	0	0	0	0	926.2.1
M2003b	0	0	1	1	1	1	1	1	1	1	1	0	0	1	1	1	1	1	1	1	1	0	1	1	0	0	1	1	1	1	0	0	0	0	0	0	1	0	0	1	61.2.1
N2003a	0	0	1	1	0	1	0	1	1	1	1	1	1	1	1	1	1	1	1	1	1	0	1	1	0	0	1	1	1	1	1	0	0	0	0	0	1	0	0	1	129.1.2
N2003b	0	0	1	1	0	1	0	1	1	1	1	1	1	1	1	1	1	1	1	1	1	0	1	1	0	0	1	1	1	1	1	0	0	0	0	0	1	0	0	1	129.1.2
O2003a	0	0	1	0	0	0	1	1	1	1	1	0	0	0	0	1	1	0	1	1	0	1	1	0	0	0	1	0	1	1	0	0	0	0	0	0	0	1	0	0	novel 1
O2003b	0	0	1	0	0	0	1	1	1	1	1	0	0	0	0	1	1	0	0	1	0	0	1	0	0	0	1	0	1	1	0	0	0	0	0	0	0	1	0	0	891.1.1
P2003b	0	0	1	1	1	1	1	1	1	1	1	0	0	1	1	1	1	1	1	1	1	0	1	1	0	0	1	1	1	1	0	0	0	0	0	0	1	0	0	1	61.2.1
Q2003a	1	0	1	1	1	1	1	1	1	1	1	1	1	1	1	1	1	1	1	1	1	0	1	1	0	0	1	1	1	1	1	0	0	0	0	0	1	1	0	1	82.1.1
R2003	1	0	1	1	1	1	1	1	1	1	1	1	1	1	1	1	1	1	1	1	1	0	1	1	0	0	1	1	1	1	1	0	0	0	0	0	1	1	0	1	82.1.1
RM1221	0	0	1	1	1	1	0	1	1	1	1	1	1	0	0	1	1	1	1	1	1	1	1	0	0	0	1	0	1	1	0	0	0	0	0	0	1	0	0	1	107.3.2
S2003a	0	0	1	1	1	1	0	1	1	1	1	1	1	0	0	1	1	1	1	1	1	0	1	1	1	1	1	1	1	1	0	0	0	0	0	0	1	0	0	1	117.1.1
T2003a	0	0	1	1	1	1	1	1	1	0	1	1	1	1	1	1	1	1	1	1	1	0	1	1	1	1	1	1	1	1	0	0	0	1	1	1	1	1	1	1	253.4.1
T2003b	0	0	1	1	1	1	0	1	1	1	1	1	1	0	0	1	1	1	1	1	1	0	1	1	1	1	1	1	1	1	0	0	0	0	0	0	1	0	0	1	117.1.1
T2003c	0	0	1	1	1	1	0	1	1	1	1	1	1	0	0	1	1	1	1	1	1	0	1	1	1	1	1	1	1	1	0	0	0	0	0	0	1	0	0	1	117.1.1
U2003b	0	0	1	0	0	0	1	1	1	1	1	0	0	0	0	1	1	1	1	1	0	1	1	1	0	0	1	1	1	1	0	0	0	0	0	0	0	0	0	0	926.2.1
W2003a	0	0	1	0	0	0	1	1	1	1	1	0	0	0	0	1	1	1	1	1	0	1	1	1	0	0	1	1	1	1	0	0	0	0	0	0	0	0	0	0	926.2.1
X2003	0	0	1	1	1	1	1	1	1	1	1	1	1	1	1	1	1	1	1	1	1	0	1	1	1	1	1	1	1	1	0	0	0	0	0	0	1	1	0	1	77.1.4

## Sheet: Table S2 CGF database queries
											CLINICAL						ANIMAL
						PROPORTION					TOTAL	AB	BC	ON			TOTAL	Ruminant						Avian																		Pig
# of isolates from your dataset	REF CLUSTER 90.95.100	# Isolates	rank size	% AB Isolates		CLINICAL	ANIMAL	WATER			Human	Alberta	British Columbia	Ontario	(blank)		ANIMAL	Buffalo	Cow	Deer	Goat	Goat/Sheep	Sheep	Bird	Chicken	Duck	Goose	Pelican	Seagull	Sparrow	Turkey	Wild Bird	Wild Bird (Long-legged)	Wild Bird (Shore Bird)	Bear	Cat	Dog	Donkey	Horse	Llama/Alpaca	Marmot	Pig	Raccoon	Skunk	Small Mammal	Unknown	Ruminant Total	Avian Total	Wild Animal Total
7	926.2.1	288	4	0.173611		0.111111	0.545139	0.34375			32	11		21			157		6						97	4	1				5						3						36	5			6	107	41
7	253.4.1	66	30	0.0606061		0.212121	0.69697	0.0909091			14	4	1	9			46								43																		3					43	3
5	117.1.1	45	50	0.0222222		0.0888889	0.844444	0.0666667			4	1		3			38								37						1																	38
3	269.8.2	37	62	0.756757		0.189189	0.459459	0.351351			7	4	1	2			17		13						4																						13	4
3	12.1.2	27	85	0		0.185185	0.814815	0			5			5			22								22																							22
2	735.6.3	129	13	0.00775194		0.0155039	0.0387597	0.945736			2			2			5		2						3																						2	3
2	882.5.1	120	15	0.0166667		0.0583333	0.766667	0.175			7	2		5			92								27						3												59	3				30	62
2	923.2.1	118	16	0.0932203		0.059322	0.491525	0.449153			7	2		5			58		13						34																		11				13	34	11
2	269.4.1	83	21	0.638554		0.253012	0.746988	0			21	13	1	7			62		51						11																						51	11
2	904.2.2	71	25	0.0704225		0.084507	0.760563	0.140845			6			6			54		2						7						1												44				2	8	44
2	933.4.2	64	31	0.3125		0.234375	0.6875	0.078125			15	8		6	1		44		9				2		26						1											1	5				11	27	5
2	960.3.2	54	40	0.0555556		0.12963	0.537037	0.333333			7	2		3	2		29		4						20						2												3				4	22	3
2	933.8.1	49	44	0.306122		0.183673	0.77551	0.0408163			9	6		3			38		5						26						2												5				5	28	5
2	891.1.1	45	48	0.133333		0.2	0.577778	0.222222			9	3		6			26		7						13																	1	5				7	13	5
1	82.1.1	44	52	0		0.113636	0.75	0.113636			5			5			33								32						1																	33
1	893.1.1	43	53	0.139535		0.116279	0.697674	0.186047			5	3		2			30		2						27	1																					2	28
1	173.2.3	39	60	0.410256		0.384615	0.615385	0			15	6	1	8			24		12						12																						12	12
1	129.1.2	30	78	0.266667		0.2	0.8	0			6			6			24								24																							24
1	27.4.2	12	162	0.333333		0.583333	0.416667	0			7	4		3			5								5																							5
1	107.3.2	11	171	0.0909091		0.363636	0.636364	0			4	1		3			7								6						1																	7
1	11.4.5	7	240	0		0	1	0									7								6						1																	7
1	77.1.4	7	241	0.428571		0.571429	0.428571	0			4	1	1	2			3								3																							3
1	61.2.1	2	1032	0		0	1	0									2								2																							2
[truncated: 101 more columns]
